# Supplementary material for: Geographical Affinities of the HapMap Samples
Source: PLoS One. 2009 Mar 4;4(3):e4684. doi: 10.1371/journal.pone.0004684 (PMC2649532; doi:10.1371/journal.pone.0004684)
Supplement: Table S1 — HapMap YSTR haplotypes (0.04 MB XLS) [file pone.0004684.s001.xls]

## Sheet: SupplementaryTable1
Sample ID	Population	DYS19	DYS389I	DYS389B	DYS390	DYS391	DYS392	DYS393	DYS437	DYS438	DYS439	DYS448	DYS456	DYS458	DYS635	Y_GATA_H4		DYS385
NA06993	CEU	14	13	16	24	10	13	13	15	12	12	19	15	19	23	13		11,14
NA06994	CEU	15	12	16	22	10	11	13	16	10	11	20	14	16	22	11		13,14
NA07022	CEU	14	12	16	22	10	11	13	16	10	11	20	16	14	21	11		13,15
NA07034	CEU	14	14	16	23	10	13	13	15	12	12	19	17	17	23	11		11,14
NA07357	CEU	14	12	16	24	10	13	13	15	12	12	19	16	17	23	12		12,14
NA11829	CEU	14	12	16	23	10	11	13	16	10	11	20	14	17	21	12		14,15
NA11831	CEU	14	14	16	24	11	13	13	15	12	12	19	16	17	24	12		11,14
NA11839	CEU	14	13	16	25	11	13	13	15	12	12	19	15	16	23	12		11,15
NA11881	CEU	14	12	16	22	10	11	13	16	10	12	20	14	14	21	11		13,14
NA11992	CEU	14	13	17	22	10	11	13	16	10	12	20	13	15	21	12		9,14
NA11994	CEU	13	12	16	24	11	13	13	15	12	12	19	15	15	23	13		11,14
NA12003	CEU	15	14	18	23	10	12	14	14	10	11	20	13	14	21	10		14,15
NA12005	CEU	14	13	16	24	11	13	12	15	12	12	19	15	17	23	12		11,14
NA12043	CEU	14	12	15	24	10	13	13	15	12	11	19	16	19	23	11		11,14
NA12056	CEU	14	13	16	24	10	13	13	15	12	11	19	16	15	23	12		14,15
NA12144	CEU	15	13	15	24	11	13	13	14	12	12	20	15	17	23	12		11,14
NA12146	CEU	15	13	16	22	10	11	13	14	10	11	17	14	18	21	11		12,15
NA12154	CEU	14	13	16	24	13	14	14	15	12	11	19	17	17	23	12		11,14
NA12155	CEU	15	14	17	25	10	11	13	14	11	10	19	15	15	23	12		11,14
NA12248	CEU	14	14	16	25	11	13	13	15	12	12	19	15	17.75	23	11		11,14
NA12264	CEU	14	13	16	23	10	13	13	16	12	12	19	16	17	23	12		11,13
NA12716	CEU	14	12	16	24	11	13	13	15	12	12	19	16	17	23	11		11,14
NA12750	CEU	14	12	16	22	10	11	13	16	10	12	20	12	14	21	11		13,14
NA12760	CEU	14	13	16	23	11	13	13	15	12	12	18	17	17	23	12		11,13
NA12762	CEU	14	14	16	24	11	13	13	15	12	12	18	16	17	23	12		11,14
NA12812	CEU	13	13	16	24	10	14	14	15	12	12	19	16	16	23	12		12,14
NA12814	CEU	15	13	17	24	11	13	12	15	12	12	20	15	17	23	12		11,14
NA12872	CEU	14	13	16	24	11	13	13	15	12	12	19	15	16	23	12		11,15
NA12874	CEU	14	13	15	24	11	13	13	14	12	12	18	15	17	24	11		11,14
NA12891	CEU	14	12	16	23	10	11	13	16	10	11	20	14	15	21	11		13,14
NA18524	CHB	14	13	16	25	10	11	12	14	10	11	20	15	16.5	20	11		13,18
NA18558	CHB	14	13	17	22	10	14	13	14	10	10	19	16	17	23	12		11,12
NA18561	CHB	16	14	15	23	10	13	13	14	13	12	18	15	17	21	11		10,19
NA18562	CHB	16	12	16	23	11	12	12	16	10	12	19	15	17	20	12		12,12
NA18563	CHB	16	14	17	24	10	13	13	14	12	12	18	15	15	21	11		9,18
NA18572	CHB	15	12	16	24	11	12	12	15	10	12	19	15	18	19	12		12,16
NA18603	CHB	15	14	16	24	10	13	14	14	10	11	18	14	17	20	12		12,17
NA18605	CHB	14	14	17	24	10	14	12	15	10	13	21	13	18	22	12		14,21
NA18608	CHB	14	12	16	22	10	14	13	14	10	10	19	15	16	21	12		11,12
NA18609	CHB	15	12	17	23	10	12	12	15	10	12	19	15	17	20	12		12,12
NA18611	CHB	15	12	16	24	10	13	12	14	10	12	19	14	20	22	12		13,18
NA18612	CHB	16	13	17	23	10	11	15	14	10	10	19	15	16	20	12		11,18
NA18620	CHB	15	13	17	23	11	11	14	15	10	12	21	15	16	21	11		11,19
NA18621	CHB	15	13	16	24	12	13	13	15	10	12	20	15	16	20	11		13,22
NA18622	CHB	14	12	15	24	11	14	12	15	11	11	20	15	18	20	11		13,19
NA18623	CHB	15	12	16	24	10	14	12	15	11	12	20	15	17	20	13		13,19
NA18624	CHB	14	12	16	24	10	14	11	15	11	13	20	14	19	20	12		13,18
NA18632	CHB	15	12	16	22	10	14	13	14	10	11	18	14	15	22	12		13,14
NA18633	CHB	16	12	16	25	10	13	12	14	10	11	19	13	17	21	11		14,19
NA18635	CHB	15	12	16	25	10	12	12	15	10	13	19	15	17	21	12		11,12
NA18636	CHB	16	14	17	24	10	11	14	14	11	11	18	15	16	20	10		13,17
NA18637	CHB	15	13	16	24	11	13	14	14	10	11	18	15	15	22	12		13,17
NA18940	JPT	15	13	17	25	11	11	13	14	10	12	17	16	15	21	12		15,17
NA18943	JPT	15	14	16	22	10	13	13	14	13	11	18	15	19	20	12		10,22
NA18944	JPT	17	14	17	25	10	11	13	14	10	12	19	15	16	21	11		13,17
NA18945	JPT	14	13	16	23	10	14	13	15	11	12	19	15	15	21	12		13,18
NA18948	JPT	17	14	16	25	10	11	13	14	10	12	19	17	15	21	11		13,17
NA18952	JPT	16	14	17	25	10	11	13	13	10	11	18	15	18	23	11		14,16
NA18953	JPT	15	14	16	22	10	13	13	14	13	12	18	15	20	20	12		10,18
NA18959	JPT	16	11	14	23	11	12	12	15	10	12	19	16	18	21	11		12,16
NA18960	JPT	16	14	17	27	10	11	13	14	10	14	17	16	16	21	12		12,16
NA18961	JPT	16	14	18	23	10	11	13	14	10	13	18	15	17	22	12		14,18
NA18965	JPT	15	14	17	22	11	13	13	14	13	11	18	15	17	20	12		10,20
NA18966	JPT	16	13	17	25	10	11	13	14	10	11	18	15	15	22	12		13,18
NA18967	JPT	15	14	16	25	10	11	13	14	10	13	19	15	15	21	11		13,16
NA18970	JPT	15	14	17	25	10	11	13	14	10	13	18	13	15	22	13		14,18
NA18971	JPT	13	13	16	24	10	11	13	14	10	13	18	15	21	21	12		13,14
NA18974	JPT	13	13	16	24	10	11	14	14	10	12	18	15	18	21	12		13,13
NA18990	JPT	15	14	15	22	10	13	13	14	13	12	19	14	18	20	13		10,20
NA18994	JPT	15	14	15	22	10	13	13	14	13	12	18	15	18	21	12		10,18
NA18995	JPT	16	13	18	25	10	11	13	14	12	12	17	15	15	21	11		12,12
NA19000	JPT	16	14	16	22	10	13	13	14	13	12	18	15	18	20	11		10,19
NA19005	JPT	15	14	16	22	10	13	13	15	13	12	18	15	18	20	12		10,20
NA19007	JPT	16	14	15	24	10	13	13	14	13	12	18	15	17	21	11		10,18
NA18501	YRI	15	14	17	21	10	11	13	14	11	11	22	15	20	22	11		16,17
NA18504	YRI	17	13	17	21	10	11	14	14	12	11	21	16	17	21	12		17,18
NA18507	YRI	16	13	18	21	10	11	14	13	11	13	21	15	15	21	11		17,18
NA18516	YRI	16	14	17	21	10	11	15	13	11	13	21	15	17	21	11		17,18
NA18522	YRI	15	13	18	21	11	11	14	14	11	12	21	15	16	23	12		15,17
NA18853	YRI	15	13	21	21	11	11	13	14	12	13	21	15	17	22	12		16,17
NA18856	YRI	16	12	17	22	10	11	12	17	10	13	19/20	16	16	21	11		14,17
NA18859	YRI	15	14	18	21	10	11	14	14	11	12	21	13.5	16	21	11		14,17
NA18862	YRI	17	13	17	21	10	11	14	14	11	13	21	16	17	21	11		17,17
NA18871	YRI	15	12	17	21	11	11	14	14	11	12	21	15	17	22	12		17,19
NA18913	YRI	15	13	18	21	11	11	13	14	11	11	21	15	15	21	12		16,17
NA19092	YRI	15	13	17	21	10	11	14	14	11	12	21	16	15	21	11		17,18
NA19098	YRI	15	13	17	21	10	11	14	14	11	12	20	17	16	23	11		15,16
NA19101	YRI	15	13	17	21	10	11	14	14	11	12	21	16	15	21	11		17,18
NA19119	YRI	15	13	18	21	10	11	13	14	11	12	21	16	17	21	13		16,16
NA19128	YRI	15	13	18	21	10	11	14	14	11	11	21	16	17	21	11		16,17
NA19130	YRI	15	13	18	21	10	11	13	14	11	12	22	15	17	22	11		16,17
NA19138	YRI	15	13	18	21	10	11	13	14	11	11	21	16	17	21	12		16,17
NA19141	YRI	15	13	18	21	10	11	13	14	11	12	22	15	17	22	12		16,17
NA19144	YRI	17	13	19	21	10	10	13	14	11	12	21	15	17	20	12		16,18
NA19153	YRI	16	14	18	22	10	11	13	14	11	12	21	16	17	21	12		16,19
NA19160	YRI	15	13	19	21	10	11	13	14	11	12	21	15	17	22	12		16,18
NA19171	YRI	15	13	17	21	10	11	14	14	11	12	21	17	15	21	11		17,18
NA19192	YRI	17	13	16	21	10	11	15	13	11	12	20	14	18	21	11		17,18
NA19200	YRI	17	13	17	21	10	11	15	14	11	12	22	16	16	25	11		17,18
NA19203	YRI	17	13	18	21	10	11	15	14	11	12	21	17	14	22	11		17,18
NA19207	YRI	17	12	16	21	10	11	15	13	11	12	21	15	18	21	11		17,18
NA19210	YRI	15	13	16	21	10	11	13.5	14	11	11	21	15	18	21	11		17,19
NA19223	YRI	17	12	17	21	10	11	14	14	11	12	22	15	16	21	11		17,19
NA19239	YRI	17	12	17	22	10	11	12	18	10	11	20	15	14	19	11		7,15
