# Supplementary material for: Geographical Affinities of the HapMap Samples
Source: PLoS One. 2009 Mar 4;4(3):e4684. doi: 10.1371/journal.pone.0004684 (PMC2649532; doi:10.1371/journal.pone.0004684)
Supplement: Table S2 — Population pairwise comparisons (0.18 MB XLS) [file pone.0004684.s002.xls]

## Sheet: FST value East Asia
East Asian
Population Pairwise Φst
	Yao(Bama)	Tibetans	Hani	Han(Lanzhou)	Manchu	She	Qiang	Han(Harbin)	Uygurs	Buyi	Li	Han(Chengdu)	Yao(Liannan)	Han(Meixian)	Hui	cKorean	Daur	Ewenki	Hezhe	Japanese	Korean	Mongolia	Orogen	Uygur	Xhan	Xibo	Mongolians	HCB	JPT
Tibetans	0.23401
Hani	0.18126	0.1673
Han(Lanzhou)	0.13124	0.03645	0.0795
Manchu	0.13802	0.05497	0.03569	-0.00638
She	0.10631	0.12844	0.13925	0.05721	0.06843
Qiang	0.15984	0.05646	0.09009	-0.00392	0.02156	0.06295
Han(Harbin)	0.12692	0.08472	0.09289	0.00996	0.01732	0.05025	0.01522
Uygurs	0.17326	0.03361	0.09172	0.01493	0.00701	0.12355	0.05215	0.06526
Buyi	0.1104	0.1766	0.0927	0.07354	0.06917	0.0556	0.06636	0.08024	0.12115
Li	0.14857	0.21313	0.10122	0.12763	0.11792	0.18194	0.1109	0.15152	0.15355	0.07645
Han(Chengdu)	0.12294	0.0763	0.09474	0.00603	0.02118	0.02343	0.00591	-0.00516	0.06995	0.06053	0.1283
Yao(Liannan)	0.13546	0.16943	0.14435	0.11244	0.09051	0.04355	0.13296	0.0781	0.1385	0.11411	0.19675	0.0709
Han(Meixian)	0.11136	0.09112	0.08077	0.00538	0.00952	0.03787	0.0081	0.01153	0.06479	0.04105	0.08731	-0.00982	0.08829
Hui	0.14057	0.09001	0.09732	0.01562	0.01553	0.10503	0.03427	0.04367	0.02297	0.08935	0.13445	0.05591	0.15057	0.03429
cKorean	0.12271	0.07484	0.04771	0.02152	0.00057	0.07413	0.04716	0.01978	0.03703	0.07856	0.13633	0.03127	0.08075	0.03086	0.04892
Daur	0.09832	0.11658	0.05963	0.01492	0.01632	0.08579	0.0365	0.04419	0.05928	0.06716	0.08032	0.04802	0.12743	0.02581	0.01901	0.04005
Ewenki	0.21497	0.12085	0.11868	0.08315	0.04769	0.1891	0.10533	0.12236	0.03466	0.15182	0.15134	0.11519	0.18384	0.09411	0.05869	0.09314	0.09176
Hezhe	0.16467	0.06693	0.05449	0.01581	-0.00837	0.1019	0.05671	0.04476	0.0221	0.11336	0.15462	0.0507	0.11143	0.04842	0.04945	0.01727	0.03604	0.04822
Japanese	0.20942	0.09813	0.11314	0.04574	0.03293	0.16632	0.0729	0.07828	0.05546	0.14888	0.18699	0.08724	0.19463	0.07983	0.07243	0.03572	0.07814	0.1196	0.05266
Korean	0.13149	0.09334	0.08311	0.02575	0.01577	0.07958	0.03895	0.0248	0.05892	0.08257	0.14966	0.03935	0.11128	0.03715	0.05193	-0.00214	0.03727	0.12742	0.04017	0.02174
Mongolia	0.17062	0.09567	0.10231	0.02968	0.02881	0.15042	0.0787	0.08876	0.01928	0.14425	0.16109	0.09271	0.16514	0.08581	0.04466	0.07127	0.03927	0.0481	0.02212	0.07289	0.08318
Orogen	0.20926	0.15719	0.09163	0.09729	0.05046	0.17458	0.11946	0.13473	0.0535	0.1127	0.14461	0.12839	0.17798	0.10126	0.06783	0.09737	0.09798	0.00876	0.0603	0.12698	0.12662	0.07978
Uygur	0.1781	0.05834	0.09571	0.02658	0.01476	0.1252	0.06859	0.06686	0.00122	0.11103	0.17101	0.07206	0.13467	0.07757	0.04765	0.03528	0.07253	0.06476	0.02536	0.04823	0.06199	0.02806	0.05828
Xhan	0.12642	0.05285	0.06158	-0.0016	0.00012	0.06782	0.0262	0.02269	0.02775	0.06142	0.11632	0.0137	0.09076	0.02288	0.04768	0.00741	0.02799	0.06613	0.00787	0.04637	0.03029	0.03577	0.07777	0.01201
Xibo	0.15415	0.05579	0.0586	0.00522	-0.00933	0.08584	0.03245	0.03021	-0.00196	0.07449	0.12653	0.0328	0.10676	0.03199	0.01754	0.02421	0.03945	0.03445	0.00628	0.04913	0.03944	0.02893	0.03696	0.0091	0.0111
Mongolians	0.22505	0.10676	0.09557	0.05873	0.03051	0.18561	0.10088	0.12344	0.01573	0.1517	0.16818	0.12701	0.19968	0.10532	0.052	0.08995	0.07167	0.02165	0.03238	0.08236	0.10703	0.01384	0.03679	0.03261	0.06007	0.02037
HCB	0.11412	0.04784	0.04896	-0.0028	-0.00542	0.03189	0.00967	-0.00563	0.02234	0.05331	0.11748	-0.0088	0.05369	0.0047	0.03522	-0.00188	0.03283	0.0713	0.01402	0.0603	0.01947	0.05051	0.08153	0.02629	-0.0122	0.00337	0.07674
JPT	0.27872	0.17146	0.1504	0.10799	0.07544	0.23887	0.14633	0.15038	0.09279	0.21401	0.25649	0.15849	0.23764	0.14917	0.11774	0.08275	0.12164	0.15986	0.0841	0.01123	0.06998	0.09215	0.15014	0.06526	0.09125	0.09437	0.10288	0.11683
Significance of pairwise Φst
	Yao(Bama)	Tibetans	Hani	Han(Lanzhou)	Manchu	She	Qiang	Han(Harbin)	Uygurs	Buyi	Li	Han(Chengdu)	Yao(Liannan)	Han(Meixian)	Hui	cKorean	Daur	Ewenki	Hezhe	Japanese	Korean	Mongolia	Orogen	Uygur	Xhan	Xibo	Mongolians	HCB
Tibetans	+
Hani	+	+
Han(Lanzhou)	+	+	+
Manchu	+	+	+	-
She	+	+	+	+	+
Qiang	+	+	+	-	+	+
Han(Harbin)	+	+	+	-	-	+	-
Uygurs	+	+	+	-	-	+	+	+
Buyi	+	+	+	+	+	+	+	+	+
Li	+	+	+	+	+	+	+	+	+	+
Han(Chengdu)	+	+	+	-	+	-	-	-	+	+	+
Yao(Liannan)	+	+	+	+	+	+	+	+	+	+	+	+
Han(Meixian)	+	+	+	-	-	+	-	-	+	+	+	-	+
Hui	+	+	+	-	-	+	+	+	+	+	+	+	+	+
cKorean	+	+	+	-	-	+	+	-	+	+	+	+	+	+	+
Daur	+	+	+	-	-	+	+	+	+	+	+	+	+	+	-	+
Ewenki	+	+	+	+	+	+	+	+	+	+	+	+	+	+	+	+	+
Hezhe	+	+	+	-	-	+	+	+	+	+	+	+	+	+	+	-	+	+
Japanese	+	+	+	+	+	+	+	+	+	+	+	+	+	+	+	+	+	+	+
Korean	+	+	+	+	-	+	+	+	+	+	+	+	+	+	+	-	+	+	+	+
Mongolia	+	+	+	+	+	+	+	+	+	+	+	+	+	+	+	+	+	+	+	+	+
Orogen	+	+	+	+	+	+	+	+	+	+	+	+	+	+	+	+	+	-	+	+	+	+
Uygur	+	+	+	+	-	+	+	+	-	+	+	+	+	+	+	+	+	+	+	+	+	+	+
Xhan	+	+	+	-	-	+	+	+	+	+	+	-	+	+	+	-	+	+	-	+	+	+	+	-
Xibo	+	+	+	-	-	+	+	+	-	+	+	+	+	+	+	+	+	+	-	+	+	+	+	-	-
Mongolians	+	+	+	+	+	+	+	+	+	+	+	+	+	+	+	+	+	+	+	+	+	-	+	+	+	+
HCB	+	+	+	-	-	+	-	-	+	+	+	-	+	-	+	-	+	+	-	+	-	+	+	+	-	-	+
JPT	+	+	+	+	+	+	+	+	+	+	+	+	+	+	+	+	+	+	+	-	+	+	+	+	+	+	+	+
Summary pairwise Φst between CHB and other East Asian populations
Population 1	Population 2	Population pairwise FST value	Significance
Xhan	CHB	-0.0122	-
Han(Chengdu)	CHB	-0.0088	-
Han(Harbin)	CHB	-0.00563	-
Manchu	CHB	-0.00542	-
Han(Lanzhou)	CHB	-0.0028	-
cKorean	CHB	-0.00188	-
Xibo	CHB	0.00337	-
Han(Meixian)	CHB	0.0047	-
Qiang	CHB	0.00967	-
Hezhe	CHB	0.01402	-
Korean	CHB	0.01947	-
Uygurs	CHB	0.02234	+
Uygur	CHB	0.02629	+
She	CHB	0.03189	+
Daur	CHB	0.03283	+
Hui	CHB	0.03522	+
Tibetans	CHB	0.04784	+
Hani	CHB	0.04896	+
Mongolia	CHB	0.05051	+
Buyi	CHB	0.05331	+
Yao(Liannan)	CHB	0.05369	+
Japanese	CHB	0.0603	+
Ewenki	CHB	0.0713	+
Mongolians	CHB	0.07674	+
Orogen	CHB	0.08153	+
Yao(Bama)	CHB	0.11412	+
JPT	CHB	0.11683	+
Li	CHB	0.11748	+
Summary pairwise Φst between JPT and other East Asian populations
Population 1	Population 2	Population pairwise FST value	Significance
Yao(Bama)	JPT	0.27872	+
Tibetans	JPT	0.17146	+
Hani	JPT	0.1504	+
Han(Lanzhou)	JPT	0.10799	+
Manchu	JPT	0.07544	+
She	JPT	0.23887	+
Qiang	JPT	0.14633	+
Han(Harbin)	JPT	0.15038	+
Uygurs	JPT	0.09279	+
Buyi	JPT	0.21401	+
Li	JPT	0.25649	+
Han(Chengdu)	JPT	0.15849	+
Yao(Liannan)	JPT	0.23764	+
Han(Meixian)	JPT	0.14917	+
Hui	JPT	0.11774	+
cKorean	JPT	0.08275	+
Daur	JPT	0.12164	+
Ewenki	JPT	0.15986	+
Hezhe	JPT	0.0841	+
Japanese	JPT	0.01123	-
Korean	JPT	0.06998	+
Mongolia	JPT	0.09215	+
Orogen	JPT	0.15014	+
Uygur	JPT	0.06526	+
Xhan	JPT	0.09125	+
Xibo	JPT	0.09437	+
Mongolians	JPT	0.10288	+
HCB	JPT	0.11683	+
==================================================================================================================
Europe
Population Pairwise Rst
	Albania	Andalusia(SouthernSpain)	Athens(Greece)	Barcelona(Catalonia)	Belorussia	Berlin(Brandenburg)	Bern(Switzerland)	Blekinge(Sweden)	Brussels(Belgium)	Budapest(Hungary)	Bulgaria	Caceres(CentralWestSpain)	Cantabria(NorthernSpain)	CentralNorway	CentralPortugal	Chemnitz(Saxony)	Cologne(Westphalia)	Denmark	Dusseldorf(Westphalia)	EmiliaRomagna(CentralItaly)	Finland	Freiburg(BadenWurttemberg)	Friesland(NorthernNetherlands)	Gdansk(NorthernPoland)	Gotland(Sweden)	Graz(Styria)	Greifswald(Pomerania)	Groningen(NorthernNetherlands)	Hamburg(NorthernGermany)	Kiev(Ukraine)	Latium(CentralItaly)	Lausanne(WesternSwitzerland)	Leipzig(Saxony)	Liguria(WesternItaly)	Limburg(SouthernNetherlands)	Ljubljana(Slovenia)	Lombardy(NorthernItaly)	London(England)	Lublin(EasternPoland)	Madeira(Portugal)	Madrid(CentralEastSpain)	Magdeburg(SaxonyAnhalt)	Mainz(RhinelandPalatinate)	Marche(EasternItaly)	Moscow(WesternRussia)	Munich(Bavaria)	Munster(Westphalia)	Netherlands	NorthernNorway
Andalusia(SouthernSpain)	0.09882
Athens(Greece)	0.03841	0.06954
Barcelona(Catalonia)	0.13482	0.00587	0.0895
Belorussia	0.24923	0.29701	0.15231	0.3126
Berlin(Brandenburg)	0.07419	0.07061	0.01896	0.08521	0.10078
Bern(Switzerland)	0.07069	0.01716	0.02815	0.02032	0.24668	0.03921
Blekinge(Sweden)	0.09973	0.11102	0.02786	0.12457	0.23292	0.03731	0.02727
Brussels(Belgium)	0.09876	0.00931	0.05827	0.00456	0.28504	0.05863	-0.00308	0.06971
Budapest(Hungary)	0.06679	0.10018	0.00821	0.122	0.09005	0.00404	0.05217	0.033	0.08475
Bulgaria	0.04919	0.11801	0.00092	0.13964	0.13098	0.02638	0.05745	0.03024	0.0958	0.00591
Caceres(CentralWestSpain)	0.11158	0.00266	0.08026	0.00225	0.2999	0.07503	0.01552	0.10963	0.00427	0.10409	0.12869
Cantabria(NorthernSpain)	0.0961	-0.00145	0.07006	0.00093	0.29279	0.07687	0.01994	0.1236	0.00758	0.10504	0.11839	-0.0003
CentralNorway	0.0363	0.0634	0.00044	0.08183	0.17317	0.00879	0.01376	0.01272	0.0435	0.00556	0.01378	0.05796	0.06653
CentralPortugal	0.10529	0.00346	0.08151	0.00087	0.31737	0.07981	0.01298	0.11598	-0.00027	0.11461	0.12808	-0.00257	-0.00294	0.06738
Chemnitz(Saxony)	0.06147	0.05171	0.01571	0.06322	0.1393	0.00383	0.02463	0.05557	0.04017	0.01045	0.0335	0.04816	0.05121	-0.00079	0.05547
Cologne(Westphalia)	0.0753	0.02651	0.01907	0.03239	0.20271	0.01724	-0.00276	0.02661	0.00883	0.03073	0.04263	0.03006	0.03231	0.00863	0.0289	0.00984
Denmark	0.16066	0.05877	0.07329	0.04483	0.31888	0.07015	0.01044	0.04335	0.0219	0.09149	0.11084	0.03736	0.06487	0.04912	0.0485	0.06708	0.02502
Dusseldorf(Westphalia)	0.09806	0.04927	0.03035	0.05578	0.21498	0.02063	0.00527	0.01069	0.02443	0.03191	0.05049	0.04705	0.06176	0.00972	0.05293	0.02107	3e-05	0.01529
EmiliaRomagna(CentralItaly)	0.14802	0.01355	0.09934	-0.00137	0.31282	0.08413	0.02535	0.13937	0.00535	0.11806	0.14427	0.00135	0.0064	0.08807	0.00074	0.06041	0.03629	0.05576	0.05906
Finland	0.28696	0.11686	0.23896	0.08058	0.41043	0.20008	0.12641	0.22459	0.09472	0.26382	0.28396	0.09417	0.10513	0.22036	0.09768	0.19788	0.14439	0.11423	0.1607	0.07765
Freiburg(BadenWurttemberg)	0.08381	0.02848	0.03524	0.03026	0.22317	0.02923	6e-05	0.03198	0.00957	0.04743	0.06519	0.02056	0.03325	0.01035	0.02597	0.01552	0.00055	0.00951	0.00207	0.03186	0.13295
Friesland(NorthernNetherlands)	0.13181	0.05504	0.04311	0.04889	0.28164	0.04849	0.00079	0.01337	0.01989	0.06363	0.07513	0.04258	0.06159	0.02556	0.05086	0.04965	0.01032	-0.01352	0.00222	0.06567	0.12965	0.00233
Gdansk(NorthernPoland)	0.18983	0.23271	0.12897	0.25553	0.00402	0.07128	0.20497	0.18701	0.22934	0.06729	0.11012	0.24318	0.23785	0.13214	0.25078	0.10206	0.15949	0.25879	0.16743	0.24922	0.36634	0.18016	0.23004
Gotland(Sweden)	0.09796	0.08177	0.02563	0.08948	0.25693	0.0463	0.00967	-0.0172	0.04357	0.04732	0.04137	0.0793	0.08999	0.01509	0.08355	0.05585	0.01727	0.01624	0.00758	0.10741	0.18477	0.02011	-0.00844	0.21685
Graz(Styria)	0.07886	0.16614	0.04685	0.18125	0.12453	0.05471	0.08978	0.0567	0.12559	0.04161	0.02137	0.16861	0.15568	0.05355	0.16517	0.06719	0.076	0.1572	0.09015	0.17505	0.28623	0.10671	0.11767	0.11715	0.07381
Greifswald(Pomerania)	0.05266	0.04483	0.02537	0.05843	0.16315	0.01378	0.01383	0.02931	0.02862	0.01993	0.04078	0.03716	0.04939	-0.00402	0.04529	-0.00026	0.00737	0.03993	0.00875	0.05035	0.17899	0.00889	0.02859	0.12926	0.03274	0.06921
Groningen(NorthernNetherlands)	0.11628	0.02191	0.0539	0.01245	0.2972	0.05614	-0.00923	0.04721	-0.00711	0.07585	0.09087	0.00687	0.02334	0.03319	0.00912	0.04134	0.00588	-0.00689	0.00966	0.01599	0.09848	-0.00151	-0.00528	0.23892	0.02033	0.12653	0.02128
Hamburg(NorthernGermany)	0.08309	0.02708	0.0223	0.03422	0.21025	0.01683	-0.00088	0.02756	0.0124	0.03157	0.0509	0.02512	0.03492	0.00443	0.03152	0.00851	-0.0049	0.01667	-0.00243	0.03994	0.14756	-0.00393	0.0042	0.16267	0.01726	0.09476	0.00429	0.004
Kiev(Ukraine)	0.23456	0.29008	0.1503	0.30898	-0.00856	0.09348	0.2447	0.2344	0.28191	0.08287	0.12704	0.29651	0.29107	0.16751	0.31088	0.13231	0.1988	0.32245	0.20923	0.31166	0.41239	0.21452	0.28818	-0.00051	0.26258	0.12573	0.1509	0.29979	0.2061
Latium(CentralItaly)	0.05444	0.04374	0.01323	0.05747	0.24795	0.04781	0.00674	0.0232	0.02982	0.04495	0.03914	0.04994	0.05052	0.00983	0.04862	0.03586	0.01412	0.03242	0.0183	0.06948	0.19713	0.01875	0.01537	0.20729	0.00936	0.09792	0.02723	0.01843	0.01393	0.24036
Lausanne(WesternSwitzerland)	0.07893	0.02335	0.05056	0.02078	0.27264	0.05416	-0.00441	0.05065	-0.00276	0.07184	0.08126	0.01013	0.02074	0.02478	0.00853	0.03152	0.00912	0.01664	0.01856	0.01689	0.12058	0.00595	0.01502	0.22262	0.0318	0.10785	0.01624	-0.00906	0.01048	0.2676	0.02231
Leipzig(Saxony)	0.05471	0.04829	0.01819	0.06423	0.12857	0.00316	0.025	0.04093	0.03956	0.01033	0.03067	0.05247	0.05391	0.0034	0.0551	-0.00266	0.00899	0.06289	0.01681	0.0608	0.18604	0.01963	0.04544	0.09328	0.04633	0.05883	0.00374	0.04081	0.00982	0.11688	0.03672	0.03451
Liguria(WesternItaly)	0.05597	0.0335	0.01633	0.04771	0.2513	0.05705	0.0028	0.02596	0.02256	0.05103	0.04327	0.04358	0.04003	0.01876	0.04063	0.04296	0.01384	0.03239	0.02174	0.05976	0.18487	0.02287	0.01585	0.22353	0.00884	0.09227	0.03338	0.01399	0.01707	0.25007	-0.00532	0.01933	0.04342
Limburg(SouthernNetherlands)	0.13508	0.02004	0.07719	0.01431	0.2899	0.05786	0.00773	0.07946	0.00325	0.08344	0.11749	-0.00201	0.02531	0.04513	0.01167	0.03885	0.01759	0.01091	0.0197	0.00732	0.09517	0.00444	0.02046	0.22763	0.05734	0.15365	0.01876	-0.00706	0.01043	0.28849	0.04435	0.00131	0.04001	0.04125
Ljubljana(Slovenia)	0.14085	0.19695	0.07328	0.22087	0.01622	0.03731	0.15282	0.13406	0.18793	0.02705	0.05886	0.20221	0.19798	0.07766	0.21648	0.05996	0.11421	0.21466	0.12261	0.21842	0.34432	0.13334	0.17983	0.00434	0.15909	0.07381	0.08204	0.19318	0.11693	0.00982	0.15007	0.17483	0.0553	0.16036	0.18843
Lombardy(NorthernItaly)	0.06629	0.01565	0.02833	0.02151	0.23976	0.03492	-0.00657	0.03731	0.00131	0.04983	0.0598	0.01363	0.01908	0.01089	0.01386	0.01744	-0.00128	0.01744	0.00746	0.02516	0.1373	6e-05	0.00863	0.1929	0.02141	0.10037	0.01026	-0.00359	-0.00181	0.23269	0.0097	-0.00081	0.02012	0.0088	0.00709	0.14422
London(England)	0.14871	0.02122	0.10119	0.00338	0.30973	0.0825	0.01937	0.11345	0.00244	0.12418	0.14369	0.00944	0.01562	0.08377	0.00693	0.06462	0.03017	0.03577	0.04847	-0.00175	0.06116	0.02723	0.04233	0.2525	0.08319	0.16851	0.0542	0.00639	0.03407	0.30605	0.06787	0.01494	0.06307	0.06044	0.00729	0.2208	0.02342
Lublin(EasternPoland)	0.25422	0.28373	0.1646	0.30663	0.00663	0.09545	0.25345	0.24456	0.28596	0.09391	0.14946	0.29558	0.29167	0.18121	0.31146	0.14231	0.20364	0.32091	0.21092	0.31094	0.40772	0.21707	0.289	0.00161	0.27215	0.1659	0.16132	0.30258	0.2068	0.0035	0.24871	0.27857	0.12174	0.2625	0.28592	0.0198	0.23837	0.3066
Madeira(Portugal)	0.10014	0.00128	0.06923	0.00303	0.30941	0.07162	0.00402	0.09266	-0.00336	0.09568	0.11239	-0.00346	0.00305	0.05324	-0.00376	0.04857	0.01991	0.03381	0.03612	0.00241	0.10813	0.01673	0.03687	0.24528	0.06413	0.15342	0.03279	-0.00055	0.02078	0.30432	0.03309	0.00124	0.04747	0.0238	0.00105	0.20571	0.0054	0.00851	0.30468
Madrid(CentralEastSpain)	0.12119	0.00614	0.07744	-0.00392	0.29175	0.07272	0.01561	0.11669	0.00129	0.10469	0.12365	-0.00055	-0.00122	0.06763	-0.00206	0.04768	0.02543	0.04447	0.04905	-0.00492	0.08839	0.02372	0.04755	0.23685	0.08516	0.16067	0.04487	0.0096	0.02758	0.28918	0.05209	0.01324	0.05182	0.04429	0.0096	0.20009	0.01549	0.00165	0.29015	0.00066
Magdeburg(SaxonyAnhalt)	0.0628	0.0477	0.01416	0.06084	0.15924	0.00538	0.01259	0.01851	0.03165	0.01271	0.0298	0.04774	0.055	-0.00395	0.0531	0.00193	0.00168	0.03729	0.00241	0.06141	0.17951	0.00727	0.01975	0.12201	0.02044	0.06561	0.0012	0.02415	-0.00046	0.15022	0.0213	0.02453	0.00234	0.02832	0.02982	0.07685	0.01049	0.05837	0.15488	0.04166	0.05016
Mainz(RhinelandPalatinate)	0.05465	0.02899	0.00426	0.04282	0.19883	0.01452	0.00013	0.02442	0.01824	0.02162	0.029	0.03545	0.03483	-0.00263	0.03651	0.0061	-0.0041	0.03421	0.00448	0.0529	0.17393	0.00333	0.0142	0.15384	0.01488	0.07416	0.00639	0.01508	-0.00419	0.19476	0.00451	0.01559	0.00699	0.00669	0.02994	0.10456	-0.00054	0.04869	0.1994	0.02698	0.03518	-0.00051
Marche(EasternItaly)	0.07383	0.03628	0.02365	0.0394	0.26687	0.04272	-0.00617	0.02425	0.01034	0.04979	0.05087	0.03457	0.04054	0.01131	0.03146	0.03015	0.00293	0.01507	0.00726	0.04808	0.16315	0.00435	0.00345	0.21206	0.00741	0.09752	0.01677	-0.00148	0.00421	0.26286	-0.00054	0.00267	0.02979	-0.00141	0.02347	0.1623	-0.00179	0.04049	0.27088	0.01803	0.03356	0.01464	0.00221
Moscow(WesternRussia)	0.14446	0.18458	0.06519	0.20638	0.01938	0.02762	0.14141	0.12939	0.17623	0.0235	0.05434	0.1936	0.18663	0.07533	0.20585	0.05344	0.10123	0.20904	0.1121	0.20998	0.32464	0.12119	0.17183	0.00482	0.15081	0.06722	0.07572	0.18676	0.10593	0.01669	0.14162	0.16688	0.04597	0.14996	0.18344	-0.00752	0.13317	0.20578	0.02244	0.1981	0.1877	0.0671	0.09409	0.15531
Munich(Bavaria)	0.06833	0.05124	0.01442	0.0629	0.1693	0.00692	0.01141	0.01526	0.03188	0.01354	0.02952	0.05128	0.05921	-0.00321	0.05579	0.00443	0.00086	0.03505	0.00029	0.06428	0.18221	0.00651	0.01723	0.1293	0.01708	0.06668	0.00209	0.02296	-0.0007	0.16082	0.0193	0.0241	0.00415	0.02631	0.03115	0.08384	0.01013	0.05936	0.16604	0.04318	0.05245	-0.00344	-0.00047	0.0123	0.07415
Munster(Westphalia)	0.0889	0.03509	0.03096	0.03405	0.21145	0.02231	-5e-05	0.03057	0.00985	0.03807	0.05487	0.02927	0.03877	0.01126	0.03073	0.01144	-0.00345	0.01669	6e-05	0.03311	0.13884	-0.00117	0.00759	0.16804	0.02172	0.08796	0.00666	0.00156	-0.00326	0.20595	0.02075	0.00629	0.01386	0.02348	0.00999	0.12344	0.00096	0.02707	0.21231	0.02118	0.02572	0.0045	0.00285	0.00429	0.11174	0.00315
Netherlands	0.13058	0.02996	0.0667	0.02691	0.31387	0.06684	0.00257	0.05041	0.00938	0.08805	0.10786	0.01623	0.03938	0.04204	0.02621	0.0565	0.0181	-0.00668	0.01433	0.03513	0.11519	0.00601	-0.00399	0.25251	0.02399	0.15896	0.03187	-0.01074	0.01032	0.31207	0.02349	0.00736	0.05326	0.02069	-0.00109	0.20825	0.00688	0.02562	0.30948	0.01098	0.02698	0.03272	0.02421	0.00888	0.20126	0.03161	0.01425
NorthernNorway	0.11037	0.0397	0.03238	0.0371	0.19997	0.02023	0.00608	0.03047	0.01717	0.04362	0.06321	0.02858	0.03858	0.01474	0.03935	0.01778	0.00247	0.01172	0.00627	0.04672	0.11224	0.00035	-0.00334	0.1669	0.01448	0.08885	0.01644	0.00687	-0.00305	0.20766	0.03323	0.0191	0.02043	0.03431	0.01597	0.1188	0.00847	0.03112	0.20995	0.03611	0.03124	0.00721	0.00562	0.01959	0.10405	0.00814	0.00286	0.01617
NorthernPortugal	0.09734	0.00109	0.066	0.00371	0.29481	0.06268	0.00428	0.08881	-0.00212	0.0921	0.11033	-0.00385	0.00258	0.0468	-0.00173	0.04037	0.01602	0.03146	0.03213	0.00489	0.10745	0.01269	0.03212	0.23125	0.06208	0.15366	0.02954	0.00049	0.01481	0.28708	0.03453	0.00363	0.04092	0.02904	0.00024	0.19329	0.00409	0.00907	0.28582	-0.00599	0.00077	0.03555	0.02168	0.01899	0.18256	0.03737	0.0176	0.01131	0.02521
Novgorod(WesternRussia)	0.22001	0.27086	0.14573	0.29544	0.00552	0.09322	0.23906	0.24926	0.27489	0.09067	0.13299	0.28306	0.27135	0.17027	0.29779	0.12998	0.19546	0.33447	0.21426	0.30672	0.39654	0.21201	0.29752	0.00544	0.26881	0.12912	0.1489	0.30631	0.20362	0.00141	0.23855	0.26507	0.11201	0.24239	0.29188	0.01599	0.22638	0.29737	0.00739	0.29742	0.27767	0.14921	0.18942	0.26761	0.01801	0.16259	0.20768	0.31477	0.19945
Paris(France)	0.05923	0.06291	0.0189	0.0636	0.22217	0.05803	0.01165	0.02541	0.02985	0.05244	0.03109	0.06625	0.05536	0.02572	0.0547	0.04514	0.01949	0.04597	0.03336	0.06793	0.17949	0.03594	0.02571	0.21038	0.01211	0.04878	0.04257	0.02415	0.03139	0.22438	0.01402	0.02432	0.04847	0.0067	0.06054	0.14634	0.02243	0.06343	0.24961	0.04517	0.05491	0.03628	0.01822	0.00839	0.13363	0.03313	0.02672	0.04616	0.03622
Puglia(SouthernItaly)	0.06029	0.09307	0.01043	0.12322	0.25439	0.05589	0.04277	0.02652	0.08655	0.03727	0.02792	0.10915	0.10864	0.01839	0.11437	0.06081	0.04477	0.08411	0.04276	0.14798	0.27833	0.05209	0.05246	0.20216	0.02192	0.10314	0.04663	0.07449	0.04294	0.24951	0.00662	0.07224	0.05181	0.00797	0.10561	0.14546	0.04446	0.14061	0.25374	0.09053	0.11762	0.03644	0.02388	0.03156	0.1445	0.03582	0.05791	0.06998	0.06916
Pyrenees(Spain)	0.1896	0.02282	0.13428	0.00913	0.34352	0.1092	0.05893	0.18925	0.03506	0.15442	0.19167	0.00717	0.01725	0.12334	0.02051	0.08828	0.06879	0.07874	0.09137	0.00691	0.08281	0.05405	0.09348	0.2732	0.15134	0.24203	0.07999	0.04612	0.06366	0.3412	0.10045	0.05311	0.08766	0.09451	0.02363	0.24966	0.05266	0.02081	0.33006	0.02475	0.00987	0.08954	0.08181	0.08614	0.241	0.09516	0.06503	0.05394	0.06549
Riga(Latvia)	0.17145	0.14147	0.09645	0.14698	0.05528	0.03749	0.11829	0.13784	0.12971	0.05813	0.10367	0.13546	0.13579	0.08745	0.15153	0.04748	0.08463	0.15702	0.09803	0.13317	0.22862	0.1008	0.13622	0.04457	0.14703	0.10127	0.07231	0.13513	0.08623	0.05902	0.15204	0.13061	0.0503	0.15405	0.1185	0.03802	0.1134	0.13763	0.0581	0.14812	0.12836	0.06944	0.09153	0.13946	0.02545	0.07577	0.08785	0.15609	0.06852
Romania	0.05657	0.13887	0.00997	0.16734	0.10372	0.03326	0.0883	0.06877	0.1285	0.00775	-0.00106	0.15551	0.13974	0.03247	0.1574	0.04242	0.06672	0.15745	0.08047	0.17299	0.32107	0.0935	0.1184	0.08315	0.08261	0.03343	0.0576	0.1308	0.0758	0.09815	0.06572	0.11536	0.0388	0.0685	0.15095	0.03942	0.08701	0.17741	0.1186	0.14224	0.14994	0.04784	0.04908	0.08532	0.0374	0.05022	0.08304	0.14779	0.09164
Rostock(Mecklenburg)	0.07768	0.05494	0.01969	0.06803	0.12886	0.0025	0.02547	0.02912	0.0431	0.01719	0.03646	0.05593	0.05909	0.00752	0.06469	0.00728	0.00978	0.04871	0.01366	0.07105	0.16986	0.01798	0.02689	0.10139	0.0293	0.06372	0.01411	0.03815	0.00694	0.12612	0.04037	0.04211	0.00682	0.04602	0.04231	0.06053	0.02397	0.06605	0.12618	0.05761	0.05785	0.00319	0.00729	0.03385	0.04696	0.00497	0.01555	0.04738	-0.00066
Asturias	0.10778	0.0047	0.06333	0.00943	0.31771	0.07119	-0.00037	0.06982	-0.00065	0.09431	0.10776	0.00419	0.0127	0.05022	0.00595	0.05751	0.01697	0.01703	0.02655	0.01933	0.1068	0.01331	0.01581	0.25393	0.03895	0.15507	0.03714	-0.00507	0.01532	0.315	0.02302	0.00573	0.05183	0.0133	0.00529	0.21164	0.00408	0.01602	0.3117	-0.00395	0.0113	0.03861	0.02165	0.01178	0.20263	0.03911	0.02065	-0.00105	0.02555
SantiagodeCompostela(Galicia)	0.08708	-0.00543	0.05176	0.00579	0.27638	0.05737	0.00464	0.08023	0.00271	0.07827	0.09641	-0.00119	0.00126	0.04038	0.00232	0.03726	0.01404	0.03564	0.02975	0.013	0.12041	0.01403	0.03144	0.22158	0.0545	0.14455	0.02896	0.00657	0.0119	0.27159	0.02611	0.01091	0.03735	0.01797	0.00692	0.17766	0.00376	0.01856	0.26877	-0.0041	0.00492	0.03182	0.01491	0.01836	0.16666	0.03405	0.02026	0.01214	0.02416
Sicily(SouthernItaly)	0.1062	0.10848	0.03125	0.1261	0.27101	0.07508	0.04886	0.02041	0.08912	0.05901	0.04664	0.1217	0.1237	0.04297	0.12327	0.08495	0.05181	0.06542	0.04287	0.14502	0.26248	0.06069	0.0389	0.23154	0.01329	0.1193	0.06965	0.0676	0.05186	0.26662	0.01685	0.07951	0.07592	0.01534	0.10519	0.17462	0.05632	0.13657	0.27138	0.09762	0.12276	0.05244	0.0392	0.0341	0.16765	0.04835	0.06188	0.06419	0.07356
SouthernIreland	0.23624	0.06134	0.18987	0.03098	0.40143	0.15256	0.08762	0.23464	0.05201	0.20659	0.23939	0.03261	0.04631	0.17961	0.03742	0.13938	0.10655	0.11155	0.13111	0.01419	0.04834	0.08718	0.1366	0.32273	0.19407	0.26388	0.11287	0.06972	0.11041	0.4008	0.14508	0.06755	0.12641	0.13638	0.04715	0.30846	0.08627	0.0239	0.3947	0.04707	0.03093	0.13094	0.13347	0.12377	0.30469	0.13699	0.09636	0.0884	0.10944
SouthernPortugal	0.06986	0.00491	0.04313	0.01267	0.27787	0.05246	-0.00429	0.06082	-0.0022	0.07091	0.08188	0.00185	0.00712	0.02497	0.00244	0.03061	0.00834	0.02482	0.02153	0.01707	0.12869	0.00667	0.01994	0.22065	0.03762	0.12464	0.01888	-0.00339	0.00726	0.27179	0.01562	-0.00247	0.03214	0.01109	0.00449	0.17456	-0.00342	0.01892	0.27514	-0.00454	0.00833	0.02384	0.00875	0.00446	0.16596	0.02484	0.01132	0.00664	0.01965
Strasbourg(Alsace)	0.13659	0.01566	0.08476	0.00185	0.30455	0.06766	0.01209	0.109	-0.00118	0.10304	0.12845	-0.00281	0.00977	0.06397	0.00093	0.04663	0.02297	0.02889	0.03869	-0.00397	0.07897	0.01446	0.03654	0.23692	0.07868	0.16227	0.03479	-0.00051	0.0219	0.30265	0.05423	0.00477	0.04826	0.05085	-0.00514	0.20431	0.01228	-0.00255	0.30121	0.00123	-0.00278	0.04302	0.03676	0.03127	0.19626	0.04504	0.01762	0.01604	0.02185
Stuttgart(BadenWurttemberg)	0.07942	0.06267	0.01768	0.07635	0.20358	0.02121	0.0133	0.00109	0.04122	0.02352	0.03579	0.06033	0.07412	-0.00134	0.07002	0.0227	0.00912	0.02271	-0.00019	0.08373	0.19537	0.00934	0.00408	0.16312	0.00018	0.08542	0.01185	0.02212	0.00294	0.19731	0.01127	0.03026	0.02068	0.0184	0.03678	0.11089	0.01444	0.07548	0.20096	0.05142	0.06834	0.00336	0.00384	0.00973	0.10283	0.00165	0.01115	0.02282	0.01127
Sweden	0.07271	0.04812	0.02834	0.05577	0.23929	0.03608	0.00326	0.00963	0.02362	0.04612	0.05283	0.04127	0.05499	0.00308	0.04594	0.02768	0.00801	0.01073	0.00339	0.06197	0.16619	0.00457	-0.00232	0.19427	0.00058	0.09853	0.01381	0.00584	0.0028	0.22968	0.00912	0.01297	0.02846	0.015	0.02277	0.14218	0.00588	0.05322	0.23519	0.03249	0.04904	0.00986	0.00498	0.00124	0.13258	0.00801	0.00774	0.01022	0.00934
Tartu(Estonia)	0.13307	0.05838	0.08029	0.05385	0.16274	0.04045	0.04541	0.08564	0.04215	0.0744	0.10623	0.04387	0.05141	0.05554	0.05548	0.03377	0.03477	0.06192	0.04693	0.04444	0.09369	0.03875	0.05259	0.145	0.07701	0.10297	0.04028	0.04365	0.03348	0.1654	0.09539	0.04868	0.03844	0.09177	0.03227	0.11021	0.04643	0.03948	0.16825	0.058	0.04382	0.04038	0.04683	0.07037	0.09182	0.0443	0.03447	0.06208	0.00773
Tuscany(CentralItaly)	0.07551	0.00892	0.05584	0.01363	0.28205	0.06668	0.00299	0.06991	0.0029	0.08451	0.09696	0.00054	0.00994	0.03233	0.00439	0.03824	0.01857	0.02289	0.02981	0.0148	0.12725	0.01266	0.02346	0.23569	0.04653	0.14265	0.02636	-0.00187	0.01493	0.2728	0.02208	0.00094	0.04426	0.01771	0.00201	0.18564	0.00306	0.02109	0.278	-0.00365	0.00953	0.03466	0.01883	0.00991	0.17596	0.03542	0.01881	0.00607	0.02856
Tyrol(WesternAustria)	0.04131	0.05131	0.00771	0.06608	0.17673	0.01561	0.01103	0.01848	0.03289	0.01394	0.02125	0.0504	0.05564	-0.00954	0.05294	0.00403	0.00605	0.04271	0.00908	0.06589	0.20148	0.01146	0.02527	0.14015	0.01985	0.06029	0.00128	0.02478	0.00553	0.16588	0.01089	0.0198	0.00735	0.01746	0.03607	0.08834	0.00922	0.06675	0.17852	0.03975	0.05358	0.00122	-0.00019	0.00762	0.0822	0.00079	0.00871	0.03564	0.02153
Umbria(CentralItaly)	0.03562	0.02865	0.00764	0.03651	0.23034	0.03931	-0.0058	0.0285	0.00978	0.03763	0.03294	0.02718	0.02505	-0.00037	0.02376	0.01693	0.00393	0.02922	0.01666	0.04311	0.17489	0.00829	0.01414	0.19817	0.01254	0.07106	0.01218	0.00411	0.00651	0.23024	-0.00509	0.00062	0.02366	-0.00665	0.02733	0.13704	-0.00337	0.04424	0.24844	0.01413	0.02746	0.01373	-0.00283	-0.0088	0.13	0.013	0.00815	0.01896	0.019
Uppsala(Sweden)	0.09818	0.04598	0.04353	0.05265	0.26809	0.04512	-0.00184	0.00518	0.01672	0.0569	0.06986	0.03485	0.05693	0.01426	0.04409	0.04138	0.00855	-0.00281	-0.00099	0.05938	0.1422	0.00229	-0.01138	0.21913	-0.00601	0.1039	0.01515	-0.00475	0.00316	0.26724	0.01407	0.00646	0.0359	0.01376	0.01004	0.16689	0.0045	0.04429	0.27194	0.02559	0.04842	0.01428	0.01186	0.00189	0.15957	0.01244	0.00719	-0.00358	0.00661
Valencia(EasternSpain)	0.11073	0.00032	0.06628	-0.00229	0.293	0.06496	0.00651	0.09606	-0.00183	0.09364	0.11287	-0.00373	0.0001	0.0537	-0.00209	0.04296	0.0172	0.03062	0.035	0.00097	0.09849	0.01432	0.03196	0.23403	0.06585	0.15817	0.03572	0.00126	0.01628	0.28896	0.03667	0.00787	0.04496	0.02967	0.00243	0.1952	0.0065	0.00528	0.28707	-0.00465	-0.00377	0.03928	0.02372	0.02152	0.18374	0.041	0.01874	0.01223	0.02368
Vasterbotten(Sweden)	0.15508	0.07375	0.05491	0.05808	0.25792	0.05276	0.01291	0.02505	0.02635	0.0716	0.07486	0.07065	0.0743	0.0544	0.06527	0.06373	0.01493	0.01953	0.01696	0.06931	0.10574	0.02377	0.00271	0.22021	0.00663	0.08203	0.04824	0.01519	0.02409	0.27073	0.04366	0.03095	0.05319	0.0347	0.04868	0.17514	0.02775	0.03905	0.27836	0.05735	0.05619	0.03451	0.03112	0.02485	0.15991	0.0313	0.01632	0.03252	0.00707
Veneto(NorthernItaly)	0.05847	0.0343	0.02039	0.06131	0.21193	0.02395	0.01505	0.03162	0.03683	0.03025	0.04932	0.03929	0.04928	0.00151	0.05201	0.01738	0.01204	0.04289	0.01217	0.07107	0.1953	0.01259	0.02518	0.16085	0.02633	0.10638	0.00942	0.02904	0.00376	0.20199	0.0146	0.03072	0.01539	0.01853	0.03124	0.11216	0.01105	0.07134	0.19856	0.03602	0.05461	0.00665	0.00184	0.01863	0.1048	0.00846	0.01946	0.0267	0.01855
Vienna(Austria)	0.09122	0.05332	0.04099	0.05217	0.25304	0.05319	-0.00243	0.00312	0.01325	0.06034	0.05942	0.04477	0.05582	0.02196	0.04352	0.04678	0.00908	0.00492	0.00654	0.05386	0.13314	0.01195	-0.00594	0.22555	-0.00831	0.0745	0.02576	-0.00352	0.01297	0.25502	0.01635	0.00517	0.04368	0.01094	0.02223	0.16675	0.00909	0.03919	0.27148	0.02816	0.04656	0.02324	0.0163	4e-05	0.15498	0.01979	0.0091	0.00878	0.01316
Vilnius(Lithuania)	0.18063	0.16594	0.10813	0.17269	0.03743	0.0518	0.14008	0.15602	0.15293	0.06742	0.10834	0.16309	0.15768	0.10645	0.17623	0.06425	0.10464	0.18705	0.12188	0.15651	0.25592	0.12786	0.16342	0.0352	0.16779	0.09497	0.09266	0.16105	0.11068	0.04317	0.17303	0.15366	0.06609	0.17226	0.14775	0.03478	0.13699	0.16332	0.04762	0.17258	0.15235	0.0898	0.11146	0.16135	0.02259	0.09632	0.11053	0.18595	0.09369
Warsaw(CentralPoland)	0.19243	0.23874	0.13053	0.26423	0.0046	0.0746	0.20937	0.1957	0.23716	0.06973	0.11312	0.24828	0.24247	0.13668	0.26063	0.10577	0.16511	0.27089	0.17502	0.25789	0.37565	0.18606	0.24023	-0.00211	0.22422	0.11899	0.13015	0.24802	0.16904	-0.00181	0.21145	0.22908	0.09509	0.22335	0.23526	0.00559	0.19818	0.26305	-0.00016	0.25252	0.24442	0.12581	0.15898	0.22125	0.00685	0.13462	0.17525	0.26207	0.17262
WesternNorway	0.07292	0.051	0.00653	0.06056	0.16915	-0.00033	0.00768	0.01875	0.02983	0.00644	0.02328	0.05013	0.05714	-0.00883	0.05572	-0.00447	-0.00438	0.03793	-0.00215	0.06651	0.18518	0.00105	0.01729	0.12287	0.01821	0.0612	-0.00332	0.02325	-0.00594	0.16621	0.01575	0.02146	-0.00265	0.02266	0.03254	0.07792	0.00535	0.0579	0.17174	0.0444	0.04922	-0.00898	-0.00638	0.00983	0.0699	-0.0092	-0.00241	0.03345	0.00126
Zagreb(Croatia)	0.13464	0.21729	0.06713	0.23743	0.03133	0.04763	0.16167	0.13339	0.20029	0.03091	0.0415	0.22786	0.21595	0.08502	0.23124	0.07537	0.12344	0.23196	0.13511	0.24166	0.3612	0.14488	0.19273	0.02618	0.15995	0.04741	0.09655	0.20966	0.13266	0.02957	0.1492	0.18565	0.06653	0.16289	0.21885	0.00402	0.15421	0.23615	0.0552	0.22453	0.21781	0.08677	0.11228	0.16589	0.00459	0.09247	0.13377	0.22774	0.13688
Zaragoza(Aragon)	0.13556	0.01	0.08688	-0.00167	0.31099	0.07976	0.02391	0.1353	0.00869	0.11519	0.13889	-0.00378	0.00012	0.07524	0.0012	0.05429	0.0357	0.04711	0.05865	-0.00029	0.09084	0.02665	0.05326	0.24745	0.09889	0.18508	0.05032	0.01491	0.03301	0.30955	0.05897	0.01991	0.05945	0.05434	0.01073	0.21348	0.02117	0.00766	0.30657	0.00572	-0.00435	0.05679	0.04313	0.04306	0.20422	0.06032	0.03369	0.02888	0.03318
Zeeland(SouthWesternNetherlands)	0.1935	0.02867	0.12345	0.01057	0.36365	0.10495	0.03545	0.14903	0.01938	0.13948	0.17645	-0.00093	0.02815	0.10385	0.01634	0.08758	0.05509	0.03172	0.06313	0.00686	0.06749	0.03301	0.05384	0.28908	0.10859	0.22159	0.0606	0.01275	0.04691	0.36626	0.0771	0.02573	0.08417	0.0693	-0.00476	0.25788	0.0349	0.01023	0.35624	0.01122	0.01178	0.07382	0.07111	0.05925	0.25666	0.07712	0.04539	0.01526	0.04789
Anatolia(Turkey)	0.06026	0.0678	0.00479	0.08508	0.17259	0.03587	0.0298	0.03269	0.05665	0.01773	0.01468	0.08172	0.07482	0.01776	0.081	0.03002	0.0226	0.06794	0.02915	0.08842	0.23804	0.04172	0.04589	0.15357	0.03153	0.06623	0.03417	0.04944	0.02838	0.1675	0.01283	0.05076	0.03128	0.00997	0.07042	0.0978	0.032	0.09629	0.18021	0.06101	0.07505	0.02547	0.01423	0.02137	0.08972	0.02329	0.03303	0.05961	0.05195
CEU	0.15397	0.01717	0.09116	0.00587	0.34683	0.09085	0.00911	0.09654	0.00196	0.11406	0.14079	-0.00714	0.01922	0.06865	0.00545	0.07156	0.03349	0.00335	0.03796	0.0079	0.07638	0.01549	0.0183	0.28401	0.05853	0.18208	0.04276	-0.01186	0.02621	0.35167	0.04306	0.00333	0.07014	0.03286	-0.01347	0.24063	0.01303	0.00605	0.34814	-0.00466	0.00733	0.05365	0.04437	0.02563	0.23793	0.05503	0.02698	-0.00968	0.02843
Significance of pairwise Rst
	Albania	Andalusia(SouthernSpain)	Athens(Greece)	Barcelona(Catalonia)	Belorussia	Berlin(Brandenburg)	Bern(Switzerland)	Blekinge(Sweden)	Brussels(Belgium)	Budapest(Hungary)	Bulgaria	Caceres(CentralWestSpain)	Cantabria(NorthernSpain)	CentralNorway	CentralPortugal	Chemnitz(Saxony)	Cologne(Westphalia)	Denmark	Dusseldorf(Westphalia)	EmiliaRomagna(CentralItaly)	Finland	Freiburg(BadenWurttemberg)	Friesland(NorthernNetherlands)	Gdansk(NorthernPoland)	Gotland(Sweden)	Graz(Styria)	Greifswald(Pomerania)	Groningen(NorthernNetherlands)	Hamburg(NorthernGermany)	Kiev(Ukraine)	Latium(CentralItaly)	Lausanne(WesternSwitzerland)	Leipzig(Saxony)	Liguria(WesternItaly)	Limburg(SouthernNetherlands)	Ljubljana(Slovenia)	Lombardy(NorthernItaly)	London(England)	Lublin(EasternPoland)	Madeira(Portugal)	Madrid(CentralEastSpain)	Magdeburg(SaxonyAnhalt)	Mainz(RhinelandPalatinate)	Marche(EasternItaly)	Moscow(WesternRussia)	Munich(Bavaria)	Munster(Westphalia)	Netherlands	NorthernNorway
Albania
Andalusia(SouthernSpain)	+
Athens(Greece)	+	+
Barcelona(Catalonia)	+	-	+
Belorussia	+	+	+	+
Berlin(Brandenburg)	+	+	+	+	+
Bern(Switzerland)	+	+	+	+	+	+
Blekinge(Sweden)	+	+	+	+	+	+	+
Brussels(Belgium)	+	+	+	-	+	+	-	+
Budapest(Hungary)	+	+	-	+	+	-	+	+	+
Bulgaria	+	+	-	+	+	+	+	+	+	-
Caceres(CentralWestSpain)	+	-	+	-	+	+	+	+	-	+	+
Cantabria(NorthernSpain)	+	-	+	-	+	+	+	+	-	+	+	-
CentralNorway	+	+	-	+	+	-	-	-	+	-	-	+	+
CentralPortugal	+	-	+	-	+	+	+	+	-	+	+	-	-	+
Chemnitz(Saxony)	+	+	+	+	+	-	+	+	+	-	+	+	+	-	+
Cologne(Westphalia)	+	+	+	+	+	+	-	+	-	+	+	+	+	-	+	-
Denmark	+	+	+	+	+	+	-	+	+	+	+	+	+	+	+	+	+
Dusseldorf(Westphalia)	+	+	+	+	+	+	-	-	+	+	+	+	+	-	+	+	-	-
EmiliaRomagna(CentralItaly)	+	+	+	-	+	+	+	+	-	+	+	-	-	+	-	+	+	+	+
Finland	+	+	+	+	+	+	+	+	+	+	+	+	+	+	+	+	+	+	+	+
Freiburg(BadenWurttemberg)	+	+	+	+	+	+	-	+	+	+	+	+	+	-	+	+	-	-	-	+	+
Friesland(NorthernNetherlands)	+	+	+	+	+	+	-	-	-	+	+	+	+	+	+	+	-	-	-	+	+	-
Gdansk(NorthernPoland)	+	+	+	+	-	+	+	+	+	+	+	+	+	+	+	+	+	+	+	+	+	+	+
Gotland(Sweden)	+	+	+	+	+	+	-	-	+	+	+	+	+	-	+	+	-	-	-	+	+	+	-	+
Graz(Styria)	+	+	+	+	+	+	+	+	+	+	+	+	+	+	+	+	+	+	+	+	+	+	+	+	+
Greifswald(Pomerania)	+	+	+	+	+	+	+	+	+	+	+	+	+	-	+	-	+	+	+	+	+	+	+	+	+	+
Groningen(NorthernNetherlands)	+	+	+	-	+	+	-	+	-	+	+	-	+	+	-	+	-	-	-	-	+	-	-	+	-	+	+
Hamburg(NorthernGermany)	+	+	+	+	+	+	-	+	+	+	+	+	+	-	+	-	-	+	-	+	+	-	-	+	-	+	-	-
Kiev(Ukraine)	+	+	+	+	-	+	+	+	+	+	+	+	+	+	+	+	+	+	+	+	+	+	+	-	+	+	+	+	+
Latium(CentralItaly)	+	+	+	+	+	+	-	+	+	+	+	+	+	-	+	+	+	+	+	+	+	+	-	+	-	+	+	+	+	+
Lausanne(WesternSwitzerland)	+	+	+	+	+	+	-	+	-	+	+	-	+	+	-	+	-	+	+	+	+	-	-	+	+	+	+	-	-	+	+
Leipzig(Saxony)	+	+	+	+	+	+	+	+	+	+	+	+	+	-	+	-	+	+	+	+	+	+	+	+	+	+	-	+	+	+	+	+
Liguria(WesternItaly)	+	+	+	+	+	+	-	+	+	+	+	+	+	-	+	+	+	+	+	+	+	+	-	+	-	+	+	-	+	+	-	+	+
Limburg(SouthernNetherlands)	+	+	+	+	+	+	-	+	-	+	+	-	+	+	-	+	+	-	-	-	+	-	-	+	+	+	+	-	-	+	+	-	+	+
Ljubljana(Slovenia)	+	+	+	+	+	+	+	+	+	+	+	+	+	+	+	+	+	+	+	+	+	+	+	-	+	+	+	+	+	-	+	+	+	+	+
Lombardy(NorthernItaly)	+	+	+	+	+	+	-	+	-	+	+	+	+	-	+	+	-	+	-	+	+	-	-	+	+	+	+	-	-	+	+	-	+	-	-	+
London(England)	+	+	+	-	+	+	+	+	-	+	+	-	+	+	+	+	+	+	+	-	+	+	+	+	+	+	+	-	+	+	+	+	+	+	-	+	+
Lublin(EasternPoland)	+	+	+	+	-	+	+	+	+	+	+	+	+	+	+	+	+	+	+	+	+	+	+	-	+	+	+	+	+	-	+	+	+	+	+	+	+	+
Madeira(Portugal)	+	-	+	-	+	+	-	+	-	+	+	-	-	+	-	+	+	+	+	-	+	+	+	+	+	+	+	-	+	+	+	-	+	+	-	+	-	+	+
Madrid(CentralEastSpain)	+	-	+	-	+	+	+	+	-	+	+	-	-	+	-	+	+	+	+	-	+	+	+	+	+	+	+	-	+	+	+	+	+	+	-	+	+	-	+	-
Magdeburg(SaxonyAnhalt)	+	+	+	+	+	+	+	+	+	+	+	+	+	-	+	-	-	+	-	+	+	+	+	+	+	+	-	+	-	+	+	+	-	+	+	+	+	+	+	+	+
Mainz(RhinelandPalatinate)	+	+	-	+	+	+	-	+	+	+	+	+	+	-	+	-	-	+	-	+	+	-	-	+	-	+	-	-	-	+	-	+	-	-	+	+	-	+	+	+	+	-
Marche(EasternItaly)	+	+	+	+	+	+	-	+	+	+	+	+	+	-	+	+	-	+	-	+	+	-	-	+	-	+	+	-	-	+	-	-	+	-	+	+	-	+	+	+	+	+	-
Moscow(WesternRussia)	+	+	+	+	+	+	+	+	+	+	+	+	+	+	+	+	+	+	+	+	+	+	+	-	+	+	+	+	+	+	+	+	+	+	+	-	+	+	+	+	+	+	+	+
Munich(Bavaria)	+	+	+	+	+	+	+	-	+	+	+	+	+	-	+	-	-	+	-	+	+	+	-	+	-	+	-	+	-	+	+	+	+	+	+	+	+	+	+	+	+	-	-	+	+
Munster(Westphalia)	+	+	+	+	+	+	-	+	+	+	+	+	+	-	+	+	-	+	-	+	+	-	-	+	+	+	+	-	-	+	+	-	+	+	-	+	-	+	+	+	+	-	-	-	+	-
Netherlands	+	+	+	+	+	+	-	+	-	+	+	+	+	+	+	+	+	-	+	+	+	-	-	+	-	+	+	-	-	+	+	-	+	+	-	+	-	+	+	-	+	+	+	-	+	+	+
NorthernNorway	+	+	+	+	+	+	-	-	-	+	+	+	+	-	+	-	-	-	-	+	+	-	-	+	-	+	+	-	-	+	+	-	+	+	-	+	-	+	+	+	+	-	-	+	+	-	-	-
NorthernPortugal	+	-	+	-	+	+	-	+	-	+	+	-	-	+	-	+	+	+	+	-	+	+	+	+	+	+	+	-	+	+	+	-	+	+	-	+	-	+	+	-	-	+	+	+	+	+	+	+	+
Novgorod(WesternRussia)	+	+	+	+	-	+	+	+	+	+	+	+	+	+	+	+	+	+	+	+	+	+	+	-	+	+	+	+	+	-	+	+	+	+	+	-	+	+	-	+	+	+	+	+	-	+	+	+	+
Paris(France)	+	+	+	+	+	+	-	+	+	+	+	+	+	+	+	+	+	+	+	+	+	+	+	+	-	+	+	+	+	+	+	+	+	-	+	+	+	+	+	+	+	+	+	-	+	+	+	+	+
Puglia(SouthernItaly)	+	+	-	+	+	+	+	+	+	+	+	+	+	-	+	+	+	+	+	+	+	+	+	+	-	+	+	+	+	+	-	+	+	-	+	+	+	+	+	+	+	+	+	+	+	+	+	+	+
Pyrenees(Spain)	+	+	+	+	+	+	+	+	+	+	+	-	+	+	+	+	+	+	+	-	+	+	+	+	+	+	+	+	+	+	+	+	+	+	+	+	+	+	+	+	+	+	+	+	+	+	+	+	+
Riga(Latvia)	+	+	+	+	+	+	+	+	+	+	+	+	+	+	+	+	+	+	+	+	+	+	+	+	+	+	+	+	+	+	+	+	+	+	+	+	+	+	+	+	+	+	+	+	+	+	+	+	+
Romania	+	+	-	+	+	+	+	+	+	-	-	+	+	+	+	+	+	+	+	+	+	+	+	+	+	+	+	+	+	+	+	+	+	+	+	+	+	+	+	+	+	+	+	+	+	+	+	+	+
Rostock(Mecklenburg)	+	+	+	+	+	-	+	+	+	+	+	+	+	-	+	-	+	+	+	+	+	+	+	+	+	+	+	+	-	+	+	+	+	+	+	+	+	+	+	+	+	-	-	+	+	-	+	+	-
Asturias	+	-	+	+	+	+	-	+	-	+	+	-	-	+	-	+	+	+	+	+	+	+	-	+	+	+	+	-	+	+	+	-	+	+	-	+	-	+	+	-	-	+	+	-	+	+	+	-	+
SantiagodeCompostela(Galicia)	+	-	+	-	+	+	-	+	-	+	+	-	-	+	-	+	+	+	+	+	+	+	+	+	+	+	+	-	+	+	+	-	+	+	-	+	-	+	+	-	-	+	+	+	+	+	+	-	+
Sicily(SouthernItaly)	+	+	+	+	+	+	+	+	+	+	+	+	+	+	+	+	+	+	+	+	+	+	+	+	-	+	+	+	+	+	+	+	+	+	+	+	+	+	+	+	+	+	+	+	+	+	+	+	+
SouthernIreland	+	+	+	+	+	+	+	+	+	+	+	+	+	+	+	+	+	+	+	+	+	+	+	+	+	+	+	+	+	+	+	+	+	+	+	+	+	+	+	+	+	+	+	+	+	+	+	+	+
SouthernPortugal	+	-	+	+	+	+	-	+	-	+	+	-	-	+	-	+	-	+	+	+	+	-	-	+	+	+	+	-	-	+	+	-	+	-	-	+	-	+	+	-	-	+	-	-	+	+	+	-	+
Strasbourg(Alsace)	+	+	+	-	+	+	+	+	-	+	+	-	-	+	-	+	+	+	+	-	+	+	+	+	+	+	+	-	+	+	+	-	+	+	-	+	+	-	+	-	-	+	+	+	+	+	+	+	+
Stuttgart(BadenWurttemberg)	+	+	+	+	+	+	+	-	+	+	+	+	+	-	+	+	+	+	-	+	+	+	-	+	-	+	+	+	-	+	+	+	+	+	+	+	+	+	+	+	+	-	-	+	+	-	+	+	-
Sweden	+	+	+	+	+	+	-	-	+	+	+	+	+	-	+	+	+	-	-	+	+	+	-	+	-	+	+	-	-	+	+	+	+	+	+	+	+	+	+	+	+	+	-	-	+	+	+	+	-
Tartu(Estonia)	+	+	+	+	+	+	+	+	+	+	+	+	+	+	+	+	+	+	+	+	+	+	+	+	+	+	+	+	+	+	+	+	+	+	+	+	+	+	+	+	+	+	+	+	+	+	+	+	-
Tuscany(CentralItaly)	+	+	+	+	+	+	-	+	-	+	+	-	+	+	-	+	+	+	+	+	+	+	+	+	+	+	+	-	+	+	+	-	+	+	-	+	-	+	+	-	+	+	+	+	+	+	+	-	+
Tyrol(WesternAustria)	+	+	-	+	+	+	+	+	+	+	+	+	+	-	+	-	-	+	+	+	+	+	+	+	+	+	-	+	-	+	+	+	+	+	+	+	+	+	+	+	+	-	-	-	+	-	+	+	+
Umbria(CentralItaly)	+	+	-	+	+	+	-	+	-	+	+	+	+	-	+	-	-	+	+	+	+	-	-	+	-	+	-	-	-	+	-	-	+	-	+	+	-	+	+	-	+	+	-	-	+	-	-	+	-
Uppsala(Sweden)	+	+	+	+	+	+	-	-	+	+	+	+	+	-	+	+	-	-	-	+	+	-	-	+	-	+	+	-	-	+	+	-	+	-	-	+	-	+	+	+	+	+	-	-	+	-	-	-	-
Valencia(EasternSpain)	+	-	+	-	+	+	-	+	-	+	+	-	-	+	-	+	+	+	+	-	+	+	+	+	+	+	+	-	+	+	+	-	+	+	-	+	-	-	+	-	-	+	+	+	+	+	+	+	+
Vasterbotten(Sweden)	+	+	+	+	+	+	-	-	+	+	+	+	+	+	+	+	-	-	-	+	+	+	-	+	-	+	+	-	+	+	+	+	+	+	+	+	+	+	+	+	+	+	+	+	+	+	-	+	-
Veneto(NorthernItaly)	+	+	+	+	+	+	+	+	+	+	+	+	+	-	+	+	+	+	+	+	+	+	+	+	+	+	+	+	-	+	+	+	+	+	+	+	+	+	+	+	+	-	-	+	+	+	+	+	+
Vienna(Austria)	+	+	+	+	+	+	-	-	+	+	+	+	+	+	+	+	-	-	-	+	+	+	-	+	-	+	+	-	-	+	+	-	+	-	+	+	-	+	+	+	+	+	+	-	+	+	-	-	-
Vilnius(Lithuania)	+	+	+	+	+	+	+	+	+	+	+	+	+	+	+	+	+	+	+	+	+	+	+	+	+	+	+	+	+	+	+	+	+	+	+	+	+	+	+	+	+	+	+	+	+	+	+	+	+
Warsaw(CentralPoland)	+	+	+	+	-	+	+	+	+	+	+	+	+	+	+	+	+	+	+	+	+	+	+	-	+	+	+	+	+	-	+	+	+	+	+	-	+	+	-	+	+	+	+	+	-	+	+	+	+
WesternNorway	+	+	-	+	+	-	-	-	+	-	+	+	+	-	+	-	-	+	-	+	+	-	-	+	-	+	-	-	-	+	+	+	-	+	+	+	-	+	+	+	+	-	-	-	+	-	-	+	-
Zagreb(Croatia)	+	+	+	+	+	+	+	+	+	+	+	+	+	+	+	+	+	+	+	+	+	+	+	+	+	+	+	+	+	+	+	+	+	+	+	-	+	+	+	+	+	+	+	+	-	+	+	+	+
Zaragoza(Aragon)	+	+	+	-	+	+	+	+	-	+	+	-	-	+	-	+	+	+	+	-	+	+	+	+	+	+	+	-	+	+	+	+	+	+	-	+	+	+	+	-	-	+	+	+	+	+	+	+	+
Zeeland(SouthWesternNetherlands)	+	+	+	-	+	+	+	+	+	+	+	-	+	+	+	+	+	+	+	-	+	+	+	+	+	+	+	-	+	+	+	+	+	+	-	+	+	-	+	-	-	+	+	+	+	+	+	-	+
Anatolia(Turkey)	+	+	-	+	+	+	+	+	+	+	+	+	+	+	+	+	+	+	+	+	+	+	+	+	+	+	+	+	+	+	+	+	+	-	+	+	+	+	+	+	+	+	+	+	+	+	+	+	+
CEU	+	-	+	-	+	+	-	+	-	+	+	-	-	+	-	+	+	-	+	-	+	-	-	+	+	+	+	-	+	+	+	-	+	+	-	+	-	-	+	-	-	+	+	+	+	+	+	-	-
Summary pairwise Rst between CEU and other European populations
Population 1	Population 2	Population pairwise FST value	Significance
Albania	CEU	0.15397	+
Andalusia(SouthernSpain)	CEU	0.01717	-
Athens(Greece)	CEU	0.09116	+
Barcelona(Catalonia)	CEU	0.00587	-
Belorussia	CEU	0.34683	+
Berlin(Brandenburg)	CEU	0.09085	+
Bern(Switzerland)	CEU	0.00911	-
Blekinge(Sweden)	CEU	0.09654	+
Brussels(Belgium)	CEU	0.00196	-
Budapest(Hungary)	CEU	0.11406	+
Bulgaria	CEU	0.14079	+
Caceres(CentralWestSpain)	CEU	-0.00714	-
Cantabria(NorthernSpain)	CEU	0.01922	-
CentralNorway	CEU	0.06865	+
CentralPortugal	CEU	0.00545	-
Chemnitz(Saxony)	CEU	0.07156	+
Cologne(Westphalia)	CEU	0.03349	+
Denmark	CEU	0.00335	-
Dusseldorf(Westphalia)	CEU	0.03796	+
EmiliaRomagna(CentralItaly)	CEU	0.0079	-
Finland	CEU	0.07638	+
Freiburg(BadenWurttemberg)	CEU	0.01549	-
Friesland(NorthernNetherlands)	CEU	0.0183	-
Gdansk(NorthernPoland)	CEU	0.28401	+
Gotland(Sweden)	CEU	0.05853	+
Graz(Styria)	CEU	0.18208	+
Greifswald(Pomerania)	CEU	0.04276	+
Groningen(NorthernNetherlands)	CEU	-0.01186	-
Hamburg(NorthernGermany)	CEU	0.02621	+
Kiev(Ukraine)	CEU	0.35167	+
Latium(CentralItaly)	CEU	0.04306	+
Lausanne(WesternSwitzerland)	CEU	0.00333	-
Leipzig(Saxony)	CEU	0.07014	+
Liguria(WesternItaly)	CEU	0.03286	+
Limburg(SouthernNetherlands)	CEU	-0.01347	-
Ljubljana(Slovenia)	CEU	0.24063	+
Lombardy(NorthernItaly)	CEU	0.01303	-
London(England)	CEU	0.00605	-
Lublin(EasternPoland)	CEU	0.34814	+
Madeira(Portugal)	CEU	-0.00466	-
Madrid(CentralEastSpain)	CEU	0.00733	-
Magdeburg(SaxonyAnhalt)	CEU	0.05365	+
Mainz(RhinelandPalatinate)	CEU	0.04437	+
Marche(EasternItaly)	CEU	0.02563	+
Moscow(WesternRussia)	CEU	0.23793	+
Munich(Bavaria)	CEU	0.05503	+
Munster(Westphalia)	CEU	0.02698	+
Netherlands	CEU	-0.00968	-
NorthernNorway	CEU	0.02843	-
NorthernPortugal	CEU	-0.0008	-
Novgorod(WesternRussia)	CEU	0.3577	+
Paris(France)	CEU	0.05787	+
Puglia(SouthernItaly)	CEU	0.11115	+
Pyrenees(Spain)	CEU	0.01798	-
Riga(Latvia)	CEU	0.16561	+
Romania	CEU	0.18037	+
Rostock(Mecklenburg)	CEU	0.06659	+
Asturias	CEU	-0.00703	-
SantiagodeCompostela(Galicia)	CEU	0.00442	-
Sicily(SouthernItaly)	CEU	0.1035	+
SouthernIreland	CEU	0.03662	+
SouthernPortugal	CEU	0.00303	-
Strasbourg(Alsace)	CEU	-0.0027	-
Stuttgart(BadenWurttemberg)	CEU	0.05134	+
Sweden	CEU	0.0298	+
Tartu(Estonia)	CEU	0.0559	+
Tuscany(CentralItaly)	CEU	-0.00424	-
Tyrol(WesternAustria)	CEU	0.05545	+
Umbria(CentralItaly)	CEU	0.02704	-
Uppsala(Sweden)	CEU	0.01303	-
Valencia(EasternSpain)	CEU	-0.00128	-
Vasterbotten(Sweden)	CEU	0.0546	+
Veneto(NorthernItaly)	CEU	0.04584	+
Vienna(Austria)	CEU	0.02107	-
Vilnius(Lithuania)	CEU	0.19531	+
Warsaw(CentralPoland)	CEU	0.29158	+
WesternNorway	CEU	0.06179	+
Zagreb(Croatia)	CEU	0.26923	+
Zaragoza(Aragon)	CEU	0.00515	-
Zeeland(SouthWesternNetherlands)	CEU	-0.01978	-
Anatolia(Turkey)	CEU	0.08064	+
[truncated: 33 more columns]
