# Supplementary material for: Geographical Affinities of the HapMap Samples
Source: PLoS One. 2009 Mar 4;4(3):e4684. doi: 10.1371/journal.pone.0004684 (PMC2649532; doi:10.1371/journal.pone.0004684)
Supplement: Script S1 — Perl script 1 (0.00 MB TXT) [file pone.0004684.s003.txt]

#!/usr/bin/perl -w

# get overlapping snp loci for hapmap populations, print to one file per chromosome

use strict;

my ($fhiceu, $fhiasian, $fhiyri, $fho);
my %hp_cor_ceu;
my %hp_cor_asian;
my %hp_cor_yri;
my @overlap;
my %overlap_cor;

for ( my $i = 22; $i >= 22; $i-- ) {
 	
	warn "start reading HapMap CEU chr$i.\n";
	open $fhiceu, "hpchr$i-ceu.tsv" || die "cannot open CEU hpchr$i file: $!\n";
	<$fhiceu>; #skip the 1st line
	my $c = 0;
	while (my $line_ceu = <$fhiceu>){
		chomp $line_ceu;
		my ($hp_cor_ceu, $marker_id_ceu, $snp_ceu) = split /\t/, $line_ceu, 3;
		$hp_cor_ceu{$marker_id_ceu} = $hp_cor_ceu;
		$c++;
	}
	warn "$c markers read.\nCEU chr$i done.\n";	
	close $fhiceu;

	warn "start reading HapMap Asian chr$i.\n";
	open $fhiasian, "hpchr$i-asian.tsv" || die "cannot open Asian hpchr$i file: $!\n";
	<$fhiasian>; #skip the 1st line
	my $a = 0;
	while (my $line_asian = <$fhiasian>){
		chomp $line_asian;
		my ($hp_cor_asian, $marker_id_asian, $snp_asian) = split /\t/, $line_asian, 3;
		$hp_cor_asian{$marker_id_asian} = $hp_cor_asian;
		$a++;
	}
	warn "$a markers read.\nAsian chr$i done.\n";	
	close $fhiasian;
	
	warn "start reading HapMap YRI chr$i.\n";
	open $fhiyri, "hpchr$i-yri.tsv" || die "cannot open YRI hpchr$i file: $!\n";
	<$fhiyri>; #skip the 1st line
	my $y = 0;
	while (my $line_yri = <$fhiyri>){
		chomp $line_yri;
		my ($hp_cor_yri, $marker_id_yri, $snp_yri) = split /\t/, $line_yri, 3;
		$hp_cor_yri{$marker_id_yri} = $hp_cor_yri;
		$y++;
	}
	warn "$y markers read.\nYRI chr$i done.\n";	
	close $fhiyri;
	
	for my $marker (keys %hp_cor_ceu) {
		if (exists $hp_cor_asian{$marker} && exists $hp_cor_yri{$marker}) {
			if ($hp_cor_ceu{$marker} == $hp_cor_asian{$marker} && $hp_cor_asian{$marker} == $hp_cor_yri{$marker} ) {
				push (@overlap, $marker);
			}
			else {
				die "error: $marker coordinates in chr$i inconsistent.\n";	
			}
		}
	}	
	
	my $k = @overlap;
	open $fho, ">hp-chr$i.txt" or die;
	print "There are $k overlapping markers in chr$i.\n";		
	
	foreach my $snp (@overlap) {
		$overlap_cor{$snp} = $hp_cor_ceu{$snp};
	}

	for my $key (sort byvalue keys %overlap_cor) {
		print $fho "$key\t$overlap_cor{$key}\n";
	}		
	close $fho;
	
	%hp_cor_ceu = ();
	%hp_cor_asian = ();
	%hp_cor_yri = ();
	@overlap = ();	
	%overlap_cor = ();

}

sub byvalue {
	$overlap_cor{$a} <=> $overlap_cor{$b}
}	
	
